# Supplementary material for: Ikaros Regulates microRNA Networks in Acute Lymphoblastic Leukemia
Source: Epigenomes. 2022 Oct 19;6(4):37. doi: 10.3390/epigenomes6040037 (PMC9624360; doi:10.3390/epigenomes6040037)
Supplement: Supplementary file 1 [file epigenomes-06-00037-s001.zip]

Archive with 7 entries (7 files):
- Table S1.xlsx
- Table S2.xlsx
- Table S3.pdf
- Table S4.xlsx
- Table S5.xlsx
- Table S6.xlsx
- Table S7.xlsx
